# Supplementary material for: Genome-wide association meta-analysis identifies five novel loci for age-related hearing impairment
Source: Sci Rep. 2019 Oct 23;9:15192. doi: 10.1038/s41598-019-51630-x (PMC6811684; doi:10.1038/s41598-019-51630-x)
Supplement: Supplementary file 2 — Supplementary Table S2 [file 41598_2019_51630_MOESM2_ESM.xlsx]

## Sheet: LD regression
Supplemental Table 2: LD regression results of the 4 phenotypes with published GWAS
Regression between the 4 phenotypes and publicly available data on LD Hub. Only traits investigated in European ancestry samples were considered. If a trait was included multiple times, the largest dataset was considered. Traits for which no estimates could be obtained were excluded. This resulted in a total of 518 traits being investigated, including 339 unpublished traits from the UK Biobank, o…
			HIGH		LOW/MID		WHO		HML
trait2	PMID	Category	rg	p	rg	p	rg	p	rg	p
Parents age at death	27015805	aging	-0.033	0.879	0.22	0.396	0.106	0.652	-0.197	0.502
Birth weight	27680694	anthropometric	0.006	0.956	0.005	0.966	-0.003	0.979	-0.011	0.927
Body mass index	20935630	anthropometric	0.172	0.0846	0.204	0.13	0.228	0.0501	0.114	0.393
Child birth length	25281659	anthropometric	-0.113	0.526	-0.016	0.943	-0.08	0.709	-0.185	0.427
Child birth weight	23202124	anthropometric	0.254	0.107	0.204	0.382	0.244	0.201	0.165	0.45
Childhood obesity	22484627	anthropometric	0.085	0.548	0.143	0.436	0.217	0.192	0.056	0.78
Height_2010	20881960	anthropometric	0.131	0.142	0.045	0.676	0.097	0.332	0.195	0.101
Infant head circumference	22504419	anthropometric	0.241	0.302	0.318	0.278	0.277	0.269	0.099	0.751
Sitting height ratio	25865494	anthropometric	-0.2	0.263	-0.276	0.219	-0.269	0.17	-0.085	0.668
Waist-to-hip ratio	25673412	anthropometric	0.237	0.0378	0.33	0.0602	0.328	0.0214	0.149	0.263
Asthma	17611496	autoimmune	0.211	0.383	-0.031	0.924	0.044	0.886	0.257	0.554
Celiac disease	20190752	autoimmune	-0.285	0.264	-0.491	0.339	-0.462	0.268	-0.144	0.732
Crohns disease	26192919	autoimmune	0.003	0.978	-0.035	0.807	-0.027	0.832	0.04	0.77
Inflammatory Bowel Disease (Euro)	26192919	autoimmune	-0.126	0.292	-0.204	0.191	-0.208	0.136	-0.033	0.803
Multiple sclerosis	21833088	autoimmune	-0.514	0.186	-0.279	0.512	-0.361	0.399	-0.735	0.378
Primary biliary cirrhosis	26394269	autoimmune	-0.025	0.862	0.196	0.327	0.13	0.479	-0.191	0.248
Rheumatoid Arthritis	24390342	autoimmune	-0.018	0.871	0.071	0.658	0.03	0.828	-0.099	0.456
Systemic lupus erythematosus	26502338	autoimmune	0.154	0.364	0.357	0.101	0.305	0.127	-0.075	0.703
Ulcerative colitis	26192919	autoimmune	-0.163	0.272	-0.303	0.136	-0.303	0.101	-0.023	0.886
ICV	25607358	brain_volume	0.363	0.135	0.283	0.3	0.348	0.159	0.286	0.336
Mean Accumbens	25607358	brain_volume	-0.142	0.616	-0.519	0.232	-0.397	0.27	0.2	0.579
Mean Caudate	25607358	brain_volume	-0.061	0.731	0.183	0.394	0.11	0.566	-0.202	0.378
Mean Hippocampus	25607358	brain_volume	-0.182	0.467	0.241	0.429	0.025	0.925	-0.429	0.25
Mean Pallidum	25607358	brain_volume	-0.348	0.125	-0.244	0.412	-0.3	0.251	-0.264	0.381
Mean Putamen	25607358	brain_volume	0.151	0.38	0.254	0.229	0.216	0.242	0.039	0.863
Mean Thalamus	25607358	brain_volume	-0.143	0.578	0.08	0.811	-0.036	0.906	-0.299	0.358
Lung adenocarcinoma	27488534	cancer	-0.341	0.176	-0.53	0.127	-0.425	0.136	-0.123	0.727
Lung cancer	27488534	cancer	-0.18	0.251	-0.154	0.44	-0.166	0.35	-0.154	0.46
Intelligence	28530673	cognitive	0.025	0.805	-0.195	0.162	-0.142	0.263	0.177	0.157
Childhood IQ	23358156	education	0.059	0.764	-0.123	0.596	-0.1	0.666	0.154	0.425
Years of schooling 2016	27225129	education	-0.09	0.203	-0.098	0.316	-0.137	0.119	-0.073	0.429
2hr glucose adjusted for BMI	20081857	glycemic	-0.182	0.499	-0.181	0.622	-0.128	0.686	-0.102	0.768
Fasting glucose main effect	22581228	glycemic	-0.04	0.785	0.016	0.932	0.027	0.869	-0.056	0.772
Fasting insulin main effect	22581228	glycemic	0.237	0.218	0.294	0.217	0.277	0.175	0.124	0.651
Fasting proinsulin	20081858	glycemic	0.261	0.322	0.392	0.15	0.314	0.21	0.033	0.936
HbA1C	20858683	glycemic	0.262	0.148	-0.018	0.931	0.079	0.673	0.441	0.118
HOMA-B	20081858	glycemic	0.188	0.348	0.195	0.437	0.222	0.328	0.144	0.589
HOMA-IR	20081858	glycemic	0.203	0.342	0.192	0.464	0.246	0.314	0.221	0.454
Type 2 Diabetes	22885922	glycemic	0.005	0.97	-0.052	0.768	-0.013	0.932	0.068	0.711
Mean platelet volume	22139419	haemotological	-0.3	0.0525	-0.1	0.592	-0.144	0.404	-0.385	0.0772
Platelet count	22139419	haemotological	0.21	0.128	0.062	0.684	0.142	0.336	0.236	0.125
Leptin_adjBMI	26833098	hormone	-0.113	0.551	-0.119	0.656	-0.122	0.59	-0.129	0.612
Urinary albumin-to-creatinine ratio	26631737	kidney	-0.407	0.0768	-0.508	0.13	-0.528	0.0891	-0.283	0.316
HDL cholesterol	20686565	lipids	-0.234	0.0635	-0.174	0.264	-0.241	0.103	-0.233	0.232
LDL cholesterol	20686565	lipids	0.11	0.412	0.061	0.712	0.124	0.398	0.129	0.473
Total Cholesterol	20686565	lipids	0.071	0.515	0.095	0.502	0.141	0.259	0.02	0.899
Triglycerides	20686565	lipids	0.24	0.0439	0.218	0.126	0.287	0.0341	0.193	0.198
18:2 linoleic acid (LA)	27005778	metabolites	0.133	0.615	-0.163	0.597	-0.064	0.815	0.293	0.394
22:6 docosahexaenoic acid	27005778	metabolites	0.415	0.102	0.38	0.28	0.447	0.147	0.389	0.214
Acetate	27005778	metabolites	-0.181	0.526	0.155	0.676	0.067	0.838	-0.405	0.243
Acetoacetate	27005778	metabolites	0.185	0.488	0.469	0.23	0.436	0.214	-0.166	0.602
Alanine	27005778	metabolites	-0.206	0.326	-0.325	0.234	-0.272	0.247	-0.135	0.591
Albumin	27005778	metabolites	-0.238	0.465	-0.32	0.462	-0.298	0.454	-0.115	0.756
Apolipoprotein A-I	27005778	metabolites	-0.161	0.509	-0.014	0.965	0.043	0.879	-0.226	0.468
Apolipoprotein B	27005778	metabolites	0.733	0.0152	0.29	0.351	0.5	0.0998	0.801	0.0441
Average number of double bonds in a fatty acid chain	27005778	metabolites	0.347	0.0848	0.287	0.28	0.275	0.215	0.334	0.214
Average number of methylene groups per a double bond	27005778	metabolites	-0.356	0.0937	-0.48	0.1	-0.413	0.0932	-0.22	0.388
Cholesterol esters in large HDL	27005778	metabolites	-0.428	0.028	-0.074	0.761	-0.165	0.451	-0.568	0.035
Cholesterol esters in large LDL	27005778	metabolites	0.534	0.0669	0.041	0.892	0.287	0.341	0.699	0.0629
Cholesterol esters in large VLDL	27005778	metabolites	0.296	0.0822	0.145	0.549	0.192	0.346	0.274	0.205
Cholesterol esters in medium HDL	27005778	metabolites	-0.926	0.007	-0.866	0.0402	-0.942	0.0165	-0.61	0.123
Cholesterol esters in medium LDL	27005778	metabolites	0.525	0.0598	0.019	0.949	0.273	0.352	0.703	0.0572
Cholesterol esters in medium VLDL	27005778	metabolites	0.374	0.0572	0.007	0.977	0.162	0.469	0.49	0.0721
Citrate	27005778	metabolites	-0.016	0.936	0.187	0.512	0.044	0.859	-0.224	0.38
Concentration of chylomicrons and largest VLDL particles	27005778	metabolites	0.095	0.633	0.026	0.917	0.073	0.747	0.06	0.81
Concentration of IDL particles	27005778	metabolites	0.633	0.0481	0.133	0.685	0.387	0.236	0.787	0.0534
Concentration of large HDL particles	27005778	metabolites	-0.458	0.0233	-0.144	0.559	-0.229	0.306	-0.548	0.0373
Concentration of large LDL particles	27005778	metabolites	0.563	0.0601	0.049	0.874	0.306	0.32	0.736	0.0565
Concentration of large VLDL particles	27005778	metabolites	0.115	0.521	-0.106	0.678	-0.062	0.779	0.221	0.341
Concentration of medium HDL particles	27005778	metabolites	-0.728	0.0141	-0.748	0.0567	-0.763	0.0297	-0.416	0.229
Concentration of medium LDL particles	27005778	metabolites	0.562	0.0515	0.025	0.933	0.294	0.325	0.747	0.0494
Concentration of medium VLDL particles	27005778	metabolites	0.163	0.348	-0.116	0.635	-0.034	0.872	0.299	0.179
Concentration of small LDL particles	27005778	metabolites	0.546	0.0403	0.023	0.937	0.296	0.294	0.718	0.0433
Concentration of small VLDL particles	27005778	metabolites	0.477	0.0134	0.12	0.637	0.273	0.221	0.585	0.0339
Concentration of very large HDL particles	27005778	metabolites	-0.251	0.335	0.246	0.459	0.213	0.472	-0.661	0.0897
Concentration of very large VLDL particles	27005778	metabolites	0.262	0.176	0.039	0.877	0.105	0.637	0.327	0.187
Concentration of very small VLDL particles	27005778	metabolites	0.64	0.0059	0.246	0.377	0.438	0.086	0.743	0.0222
Creatinine	27005778	metabolites	0.091	0.655	0.435	0.126	0.361	0.125	-0.172	0.49
Description of average fatty acid chain length; not actual carbon number	27005778	metabolites	0.378	0.203	-0.136	0.708	0.005	0.987	0.676	0.137
Free cholesterol	27005778	metabolites	0.234	0.502	-0.245	0.541	-0.114	0.753	0.535	0.255
Free cholesterol in IDL	27005778	metabolites	0.546	0.071	0.214	0.516	0.397	0.222	0.582	0.103
Free cholesterol in large HDL	27005778	metabolites	-0.419	0.0394	-0.126	0.613	-0.17	0.443	-0.504	0.0567
Free cholesterol in large LDL	27005778	metabolites	0.531	0.0785	-0.005	0.988	0.254	0.402	0.726	0.0615
Free cholesterol in large VLDL	27005778	metabolites	0.253	0.159	0.11	0.645	0.17	0.423	0.224	0.291
Free cholesterol in medium HDL	27005778	metabolites	-0.738	0.0067	-0.674	0.0478	-0.702	0.0191	-0.477	0.149
Free cholesterol in medium VLDL	27005778	metabolites	0.358	0.0912	0.12	0.667	0.202	0.399	0.389	0.156
Free cholesterol in small VLDL	27005778	metabolites	0.596	0.0096	0.233	0.431	0.388	0.132	0.644	0.0413
Free cholesterol in very large HDL	27005778	metabolites	-0.254	0.331	0.004	0.991	0.055	0.854	-0.444	0.209
Free cholesterol to esterified cholesterol ratio	27005778	metabolites	0.096	0.767	-0.061	0.877	0.017	0.962	0.209	0.598
Glucose	27005778	metabolites	0.253	0.233	0.222	0.405	0.314	0.188	0.232	0.422
Glutamine	27005778	metabolites	-0.515	0.129	-0.502	0.215	-0.615	0.118	-0.338	0.337
Glycoprotein acetyls; mainly a1-acid glycoprotein	27005778	metabolites	0.147	0.506	-0.13	0.648	0.018	0.941	0.309	0.294
Isoleucine	27005778	metabolites	0.103	0.633	0.322	0.293	0.267	0.314	-0.11	0.661
Leucine	27005778	metabolites	0.103	0.705	0.351	0.33	0.257	0.415	-0.163	0.6
Mean diameter for HDL particles	27005778	metabolites	-0.324	0.112	-0.067	0.789	-0.106	0.632	-0.449	0.101
Mean diameter for LDL particles	27005778	metabolites	-0.039	0.892	0.137	0.716	0.036	0.914	-0.112	0.749
Mean diameter for VLDL particles	27005778	metabolites	0.064	0.741	-0.072	0.773	-0.022	0.922	0.134	0.556
Mono-unsaturated fatty acids	27005778	metabolites	0.019	0.942	-0.285	0.393	-0.198	0.502	0.216	0.527
Omega-3 fatty acids	27005778	metabolites	0.136	0.583	0.27	0.465	0.281	0.384	0.066	0.819
Omega-9 and saturated fatty acids	27005778	metabolites	-0.039	0.895	-0.199	0.6	-0.131	0.699	0.082	0.825
Phenylalanine	27005778	metabolites	-0.088	0.75	0.061	0.86	0.025	0.934	-0.187	0.628
Phospholipids in chylomicrons and largest VLDL particles	27005778	metabolites	0.261	0.155	0.222	0.415	0.242	0.301	0.144	0.522
Phospholipids in IDL	27005778	metabolites	0.541	0.0872	0.103	0.76	0.323	0.33	0.658	0.0891
Phospholipids in large HDL	27005778	metabolites	-0.486	0.0198	-0.172	0.5	-0.263	0.258	-0.565	0.0374
Phospholipids in large LDL	27005778	metabolites	0.517	0.0775	-0.097	0.752	0.195	0.509	0.779	0.0484
Phospholipids in large VLDL	27005778	metabolites	0.243	0.207	0.078	0.761	0.147	0.507	0.237	0.304
Phospholipids in medium HDL	27005778	metabolites	-0.698	0.0099	-0.688	0.0511	-0.681	0.0276	-0.415	0.208
Phospholipids in medium LDL	27005778	metabolites	0.614	0.0297	0.072	0.808	0.32	0.27	0.788	0.0346
Phospholipids in medium VLDL	27005778	metabolites	0.338	0.118	0.102	0.712	0.193	0.432	0.375	0.167
Phospholipids in small VLDL	27005778	metabolites	0.536	0.0125	0.186	0.506	0.344	0.16	0.614	0.0414
Phospholipids in very large HDL	27005778	metabolites	-0.357	0.114	0.038	0.893	-0.026	0.919	-0.62	0.0547
Phospholipids in very large VLDL	27005778	metabolites	0.193	0.299	0.088	0.73	0.128	0.569	0.146	0.507
Phospholipids in very small VLDL	27005778	metabolites	0.596	0.0394	0.216	0.512	0.409	0.189	0.692	0.0643
Ratio of bisallylic groups to double bonds	27005778	metabolites	0.091	0.539	0.199	0.318	0.17	0.325	0.014	0.942
Ratio of bisallylic groups to total fatty acids	27005778	metabolites	0.214	0.199	0.303	0.182	0.273	0.161	0.123	0.573
Serum total cholesterol	27005778	metabolites	0.456	0.144	0.212	0.545	0.402	0.244	0.429	0.227
Serum total triglycerides	27005778	metabolites	0.39	0.044	0.179	0.493	0.28	0.221	0.377	0.124
Total cholesterol in HDL	27005778	metabolites	-0.483	0.0247	-0.324	0.252	-0.327	0.181	-0.426	0.116
Total cholesterol in IDL	27005778	metabolites	0.605	0.0711	0.157	0.644	0.391	0.256	0.721	0.0752
Total cholesterol in large HDL	27005778	metabolites	-0.464	0.0242	-0.19	0.462	-0.238	0.299	-0.51	0.054
Total cholesterol in large LDL	27005778	metabolites	0.556	0.0587	-0.035	0.906	0.247	0.403	0.786	0.0452
Total cholesterol in large VLDL	27005778	metabolites	0.288	0.115	0.089	0.724	0.169	0.442	0.3	0.158
Total cholesterol in LDL	27005778	metabolites	0.62	0.0397	0.026	0.93	0.299	0.31	0.812	0.0411
Total cholesterol in medium HDL	27005778	metabolites	-0.911	0.0061	-0.846	0.0309	-0.91	0.0121	-0.602	0.121
Total cholesterol in medium LDL	27005778	metabolites	0.605	0.0361	-0.004	0.99	0.272	0.345	0.817	0.0374
Total cholesterol in medium VLDL	27005778	metabolites	0.384	0.0584	0.092	0.736	0.21	0.375	0.446	0.101
Total cholesterol in small LDL	27005778	metabolites	0.676	0.036	0.093	0.767	0.387	0.227	0.836	0.0455
Total cholesterol in small VLDL	27005778	metabolites	0.625	0.0172	0.238	0.469	0.416	0.148	0.684	0.0545
Total cholesterol in very large HDL	27005778	metabolites	-0.095	0.766	0.103	0.803	0.241	0.524	-0.284	0.484
Total lipids in chylomicrons and largest VLDL particles	27005778	metabolites	0.219	0.237	0.066	0.799	0.131	0.563	0.22	0.331
Total lipids in IDL	27005778	metabolites	0.629	0.0549	0.131	0.693	0.384	0.248	0.779	0.0578
Total lipids in large HDL	27005778	metabolites	-0.447	0.024	-0.116	0.635	-0.202	0.362	-0.556	0.0347
Total lipids in large LDL	27005778	metabolites	0.548	0.0667	0.037	0.904	0.293	0.341	0.723	0.0603
Total lipids in large VLDL	27005778	metabolites	0.236	0.181	-0.025	0.92	0.065	0.759	0.336	0.132
Total lipids in medium HDL	27005778	metabolites	-0.806	0.0105	-0.798	0.0497	-0.831	0.0236	-0.488	0.178
Total lipids in medium LDL	27005778	metabolites	0.54	0.0525	0.016	0.956	0.278	0.34	0.724	0.0502
Total lipids in medium VLDL	27005778	metabolites	0.285	0.114	-0.02	0.937	0.086	0.694	0.409	0.0899
Total lipids in small HDL	27005778	metabolites	-0.394	0.18	-0.442	0.217	-0.447	0.162	-0.169	0.647
Total lipids in small LDL	27005778	metabolites	0.549	0.0475	-0.013	0.963	0.273	0.342	0.747	0.044
Total lipids in small VLDL	27005778	metabolites	0.516	0.0103	0.127	0.625	0.296	0.197	0.626	0.0315
Total lipids in very large HDL	27005778	metabolites	-0.256	0.353	0.14	0.686	0.126	0.684	-0.582	0.126
Total lipids in very large VLDL	27005778	metabolites	0.27	0.112	0.053	0.826	0.124	0.557	0.31	0.147
Total lipids in very small VLDL	27005778	metabolites	0.67	0.0086	0.29	0.327	0.488	0.077	0.756	0.0285
Triglycerides in chylomicrons and largest VLDL particles	27005778	metabolites	0.29	0.169	0.323	0.298	0.323	0.219	0.083	0.742
Triglycerides in IDL	27005778	metabolites	0.663	0.0063	0.259	0.372	0.462	0.0838	0.755	0.0215
Triglycerides in large VLDL	27005778	metabolites	0.243	0.218	0.128	0.627	0.158	0.494	0.217	0.354
Triglycerides in medium VLDL	27005778	metabolites	0.305	0.17	0.166	0.57	0.213	0.405	0.3	0.262
Triglycerides in small HDL	27005778	metabolites	0.491	0.0561	0.212	0.516	0.359	0.226	0.524	0.1
Triglycerides in small VLDL	27005778	metabolites	0.486	0.0193	0.249	0.39	0.355	0.154	0.493	0.0695
Triglycerides in very large HDL	27005778	metabolites	0.317	0.263	0.138	0.687	0.335	0.276	0.332	0.352
Triglycerides in very large VLDL	27005778	metabolites	0.256	0.155	0.101	0.694	0.16	0.477	0.236	0.265
Triglycerides in very small VLDL	27005778	metabolites	0.596	0.0035	0.242	0.353	0.417	0.0712	0.68	0.0206
Tyrosine	27005778	metabolites	-0.175	0.418	0.241	0.382	0.092	0.705	-0.428	0.166
Valine	27005778	metabolites	0.256	0.288	0.601	0.102	0.461	0.114	-0.068	0.809
Ferritin	25352340	metal	0.141	0.574	0.658	0.0715	0.545	0.112	-0.327	0.267
Transferrin	25352340	metal	0.106	0.677	-0.356	0.249	-0.178	0.5	0.534	0.147
Alzheimers disease	24162737	neurological	-0.144	0.531	-0.192	0.485	-0.049	0.831	-0.033	0.924
Amyotrophic lateral sclerosis	27455348	neurological	0.336	0.18	0.587	0.0927	0.517	0.0801	-0.002	0.995
Parkinsons disease	19915575	neurological	-0.014	0.947	0.135	0.719	0.147	0.687	-0.13	0.675
Anorexia Nervosa	24514567	psychiatric	0.003	0.977	0.012	0.926	0.01	0.936	-0.003	0.979
Attention deficit hyperactivity disorder (GC)	27663945	psychiatric	0.546	0.0915	0.433	0.267	0.553	0.135	0.598	0.177
Autism spectrum disorder	0	psychiatric	0.21	0.179	0.092	0.633	0.136	0.435	0.273	0.191
Bipolar disorder	21926972	psychiatric	0.101	0.462	0.306	0.101	0.267	0.0866	-0.117	0.574
Depressive symptoms	27089181	psychiatric	0.119	0.381	0.248	0.161	0.254	0.121	-0.009	0.961
Major depressive disorder	22472876	psychiatric	-0.068	0.707	0.1	0.686	-0.005	0.981	-0.127	0.572
PGC cross-disorder analysis	23453885	psychiatric	0.071	0.606	0.338	0.0676	0.241	0.15	-0.12	0.417
Subjective well being	27089181	psychiatric	-0.04	0.752	-0.243	0.219	-0.241	0.156	0.178	0.349
Age at Menarche	25231870	reproductive	-0.146	0.0774	-0.033	0.768	-0.058	0.551	-0.23	0.136
Age at Menopause	26414677	reproductive	-0.218	0.0491	-0.266	0.082	-0.247	0.0515	-0.12	0.438
Age of first birth	27798627	reproductive	-0.318	0.012	-0.277	0.0657	-0.315	0.0249	-0.286	0.101
Number of children ever born	27798627	reproductive	0.023	0.845	0.062	0.694	0.096	0.501	-0.058	0.699
Chronotype	27494321	sleeping	0.089	0.369	0.13	0.287	0.099	0.371	0.034	0.791
Excessive daytime sleepiness	27992416	sleeping	0.145	0.285	0.21	0.282	0.23	0.174	0.062	0.72
Insomnia	28604731	sleeping	0.17	0.26	0.361	0.0996	0.384	0.0482	-0.047	0.814
Sleep duration	27494321	sleeping	-0.08	0.56	-0.077	0.659	-0.101	0.521	-0.057	0.749
Age of smoking initiation	20418890	smoking_behaviour	-0.57	0.0516	-0.301	0.35	-0.413	0.168	-0.584	0.158
Cigarettes smoked per day	20418890	smoking_behaviour	0.164	0.407	0.437	0.179	0.416	0.114	-0.119	0.671
Ever vs never smoked	20418890	smoking_behaviour	0.187	0.218	0.123	0.508	0.169	0.296	0.198	0.384
Former vs Current smoker	20418890	smoking_behaviour	-0.381	0.0497	-0.361	0.209	-0.373	0.144	-0.268	0.288
Alcohol intake frequency	0	ukbb	0.209	0.0121	0.122	0.24	0.163	0.0955	0.202	0.0691
Arm fat mass (left)	0	ukbb	0.215	0.0036	0.266	0.0201	0.291	0.004	0.098	0.271
Arm fat percentage (left)	0	ukbb	0.15	0.0429	0.217	0.0469	0.225	0.0186	0.039	0.677
Arm fat-free mass (left)	0	ukbb	0.246	0.0005	0.256	0.0144	0.297	0.0023	0.165	0.0324
Arm predicted mass (left)	0	ukbb	0.257	0.0004	0.258	0.0137	0.306	0.0019	0.179	0.023
Average weekly beer plus cider intake	0	ukbb	0.168	0.117	0.091	0.466	0.147	0.213	0.246	0.0958
Average weekly champagne plus white wine intake	0	ukbb	-0.131	0.289	-0.193	0.228	-0.164	0.266	-0.071	0.626
Average weekly fortified wine intake	0	ukbb	0.003	0.986	0.238	0.356	0.142	0.544	-0.12	0.599
Average weekly intake of other alcoholic drinks	0	ukbb	-0.497	0.299	-1.001	0.177	-0.797	0.202	-0.002	0.997
Average weekly red wine intake	0	ukbb	-0.154	0.174	-0.072	0.594	-0.119	0.348	-0.17	0.219
Average weekly spirits intake	0	ukbb	0.149	0.28	0.192	0.235	0.219	0.161	0.054	0.734
Back pain for 3+ months	0	ukbb	0.014	0.932	0.119	0.638	0.182	0.418	-0.056	0.787
Basal metabolic rate	0	ukbb	0.238	0.0006	0.229	0.021	0.277	0.0029	0.173	0.0265
Birth weight	0	ukbb	0.099	0.277	0.141	0.227	0.131	0.2	0.029	0.786
Body fat percentage	0	ukbb	0.184	0.0154	0.219	0.0489	0.24	0.0157	0.089	0.353
Body mass index (BMI)	0	ukbb	0.201	0.0064	0.273	0.0142	0.29	0.0035	0.072	0.415
Breastfed as a baby	0	ukbb	0.052	0.675	0.03	0.853	0.008	0.958	0.081	0.598
Cancer code_ self-reported: basal cell carcinoma	0	ukbb	-0.062	0.724	0.022	0.919	-0.039	0.844	-0.148	0.494
Cancer code_ self-reported: breast cancer	0	ukbb	-0.174	0.377	0.084	0.744	-0.037	0.873	-0.39	0.105
Cancer code_ self-reported: lung cancer	0	ukbb	0.113	0.792	0.536	0.379	0.344	0.504	-0.102	0.837
Cancer code_ self-reported: malignant melanoma	0	ukbb	0.12	0.543	0.196	0.489	0.159	0.502	-0.008	0.977
Cancer code_ self-reported: prostate cancer	0	ukbb	0.111	0.59	0.391	0.186	0.38	0.162	-0.233	0.392
Cancer code_ self-reported: small intestine/small bowel cancer	0	ukbb	-0.316	0.511	0.072	0.896	-0.118	0.818	-0.544	0.337
Cancer code_ self-reported: squamous cell carcinoma	0	ukbb	-0.309	0.319	-0.354	0.35	-0.335	0.341	-0.161	0.662
Cancer diagnosed by doctor	0	ukbb	-0.103	0.567	0.059	0.822	0.001	0.996	-0.251	0.266
Chest pain or discomfort	0	ukbb	-0.029	0.792	0.147	0.323	0.117	0.38	-0.175	0.26
Creatinine (enzymatic) in urine	0	ukbb	-0.021	0.807	-0.065	0.59	-0.046	0.671	0.026	0.802
Current tobacco smoking	0	ukbb	0.129	0.146	0.083	0.459	0.106	0.331	0.13	0.212
Daytime dozing / sleeping (narcolepsy)	0	ukbb	0.105	0.203	0.178	0.216	0.171	0.153	0.05	0.653
Diabetes diagnosed by doctor	0	ukbb	0.184	0.0721	0.197	0.188	0.233	0.0861	0.109	0.335
Diagnoses - main ICD10: C44 Other malignant neoplasms of skin	0	ukbb	-0.084	0.626	0.114	0.587	0.108	0.57	-0.222	0.321
Diagnoses - main ICD10: C50 Malignant neoplasm of breast	0	ukbb	-0.037	0.844	-0.115	0.615	-0.158	0.455	-0.002	0.994
Diagnoses - main ICD10: C61 Malignant neoplasm of prostate	0	ukbb	0.009	0.971	0.416	0.262	0.398	0.251	-0.319	0.346
Diagnoses - main ICD10: D12 Benign neoplasm of colon_ rectum_ anus and anal canal	0	ukbb	-0.014	0.942	0.046	0.834	0.034	0.869	-0.056	0.794
Diagnoses - main ICD10: D25 Leiomyoma of uterus	0	ukbb	0.025	0.896	0.1	0.713	0.009	0.969	-0.043	0.844
Diagnoses - main ICD10: E04 Other non-toxic goitre	0	ukbb	-0.018	0.935	-0.305	0.276	-0.152	0.549	0.151	0.578
Diagnoses - main ICD10: F31 Bipolar affective disorder	0	ukbb	0.229	0.303	0.071	0.811	0.058	0.825	0.318	0.258
Diagnoses - main ICD10: G47 Sleep disorders	0	ukbb	0.282	0.198	0.121	0.668	0.141	0.58	0.295	0.279
Diagnoses - main ICD10: G56 Mononeuropathies of upper limb	0	ukbb	0.085	0.58	0.148	0.461	0.151	0.417	0.005	0.976
Diagnoses - main ICD10: H25 Senile cataract	0	ukbb	-0.379	0.174	-0.091	0.794	-0.188	0.563	-0.49	0.149
Diagnoses - main ICD10: H26 Other cataract	0	ukbb	0.005	0.975	-0.095	0.674	-0.047	0.808	0.098	0.666
Diagnoses - main ICD10: I10 Essential (primary) hypertension	0	ukbb	0.128	0.671	0.046	0.899	-0.008	0.981	0.204	0.566
Diagnoses - main ICD10: I20 Angina pectoris	0	ukbb	-0.126	0.497	0.188	0.436	0.143	0.496	-0.33	0.217
Diagnoses - main ICD10: I21 Acute myocardial infarction	0	ukbb	0.162	0.361	0.208	0.34	0.191	0.344	0.072	0.734
Diagnoses - main ICD10: I25 Chronic ischaemic heart disease	0	ukbb	0.099	0.484	0.159	0.333	0.148	0.341	0.029	0.855
Diagnoses - main ICD10: I30 Acute pericarditis	0	ukbb	0.41	0.293	-0.09	0.859	0.12	0.791	0.639	0.197
Diagnoses - main ICD10: I48 Atrial fibrillation and flutter	0	ukbb	-0.133	0.394	-0.029	0.87	-0.104	0.54	-0.133	0.458
Diagnoses - main ICD10: I80 Phlebitis and thrombophlebitis	0	ukbb	0.005	0.978	0.238	0.327	0.139	0.516	-0.112	0.614
Diagnoses - main ICD10: I83 Varicose veins of lower extremities	0	ukbb	-0.231	0.122	-0.095	0.571	-0.155	0.329	-0.285	0.103
Diagnoses - main ICD10: I84 Haemorrhoids	0	ukbb	0.109	0.515	0.08	0.727	0.15	0.455	0.075	0.741
Diagnoses - main ICD10: J22 Unspecified acute lower respiratory infection	0	ukbb	0.053	0.877	0.077	0.868	0.17	0.684	0.009	0.984
Diagnoses - main ICD10: J33 Nasal polyp	0	ukbb	0.775	0.118	0.851	0.169	0.656	0.211	0.404	0.403
Diagnoses - main ICD10: J34 Other disorders of nose and nasal sinuses	0	ukbb	0.354	0.366	0.516	0.305	0.535	0.26	0.03	0.943
Diagnoses - main ICD10: J44 Other chronic obstructive pulmonary disease	0	ukbb	0.034	0.888	-0.142	0.637	-0.188	0.502	0.147	0.619
Diagnoses - main ICD10: K20 Oesophagitis	0	ukbb	-0.069	0.839	0.167	0.686	0.052	0.893	-0.283	0.465
Diagnoses - main ICD10: K21 Gastro-oesophageal reflux disease	0	ukbb	-0.313	0.153	-0.45	0.129	-0.406	0.127	-0.208	0.422
Diagnoses - main ICD10: K22 Other diseases of oesophagus	0	ukbb	-0.113	0.663	0.053	0.867	-0.005	0.987	-0.211	0.549
Diagnoses - main ICD10: K29 Gastritis and duodenitis	0	ukbb	0.112	0.564	0.229	0.356	0.217	0.322	-0.011	0.963
Diagnoses - main ICD10: K30 Dyspepsia	0	ukbb	-0.107	0.736	0.195	0.658	0.053	0.889	-0.309	0.442
Diagnoses - main ICD10: K35 Acute appendicitis	0	ukbb	0.018	0.96	0.65	0.212	0.484	0.27	-0.501	0.313
Diagnoses - main ICD10: K40 Inguinal hernia	0	ukbb	-0.016	0.897	-0.373	0.0659	-0.258	0.129	0.246	0.12
Diagnoses - main ICD10: K43 Ventral hernia	0	ukbb	0.019	0.936	0.217	0.471	0.2	0.449	-0.112	0.696
Diagnoses - main ICD10: K44 Diaphragmatic hernia	0	ukbb	-0.563	0.0212	-0.452	0.155	-0.493	0.073	-0.465	0.137
Diagnoses - main ICD10: K50 Crohns disease [regional enteritis]	0	ukbb	-0.413	0.111	-0.371	0.314	-0.428	0.208	-0.321	0.295
Diagnoses - main ICD10: K51 Ulcerative colitis	0	ukbb	0.067	0.781	0.084	0.776	0.148	0.585	0.043	0.883
Diagnoses - main ICD10: K52 Other non-infective gastro-enteritis and colitis	0	ukbb	-0.311	0.177	0.199	0.527	-0.025	0.927	-0.556	0.0627
Diagnoses - main ICD10: K57 Diverticular disease of intestine	0	ukbb	-0.51	0.0065	-0.197	0.313	-0.307	0.0993	-0.605	0.0144
Diagnoses - main ICD10: K60 Fissure and fistula of anal and rectal regions	0	ukbb	-0.1	0.629	0.135	0.611	0.018	0.938	-0.243	0.363
Diagnoses - main ICD10: K62 Other diseases of anus and rectum	0	ukbb	-0.429	0.0854	-0.154	0.616	-0.213	0.451	-0.537	0.109
Diagnoses - main ICD10: K76 Other diseases of liver	0	ukbb	0.15	0.534	0.16	0.618	0.118	0.673	0.17	0.584
Diagnoses - main ICD10: K80 Cholelithiasis	0	ukbb	0.214	0.208	0.225	0.379	0.24	0.273	0.246	0.227
Diagnoses - main ICD10: L03 Cellulitis	0	ukbb	0.283	0.26	0.063	0.839	0.081	0.776	0.225	0.459
Diagnoses - main ICD10: M10 Gout	0	ukbb	0.034	0.925	0.064	0.884	0.141	0.729	0.034	0.937
Diagnoses - main ICD10: M16 Coxarthrosis [arthrosis of hip]	0	ukbb	0.411	0.0219	0.222	0.296	0.311	0.13	0.433	0.039
Diagnoses - main ICD10: M17 Gonarthrosis [arthrosis of knee]	0	ukbb	-0.086	0.57	-0.206	0.343	-0.118	0.526	0.018	0.923
Diagnoses - main ICD10: M20 Acquired deformities of fingers and toes	0	ukbb	-0.306	0.103	-0.255	0.265	-0.316	0.138	-0.244	0.281
Diagnoses - main ICD10: M23 Internal derangement of knee	0	ukbb	0.025	0.909	0.281	0.35	0.207	0.432	-0.249	0.301
Diagnoses - main ICD10: M24 Other specific joint derangements	0	ukbb	0.084	0.786	-0.204	0.537	-0.106	0.737	0.203	0.584
Diagnoses - main ICD10: M25 Other joint disorders_ not elsewhere classified	0	ukbb	-0.543	0.355	-0.655	0.366	-0.449	0.461	-0.484	0.471
Diagnoses - main ICD10: M54 Dorsalgia	0	ukbb	0.401	0.0328	0.501	0.0609	0.536	0.0259	0.16	0.444
Diagnoses - main ICD10: M67 Other disorders of synovium and tendon	0	ukbb	-0.08	0.819	0.198	0.651	0.25	0.539	-0.275	0.513
Diagnoses - main ICD10: M70 Soft tissue disorders related to use_ overuse and pressure	0	ukbb	0.196	0.495	-0.302	0.408	-0.04	0.903	0.488	0.177
Diagnoses - main ICD10: M72 Fibroblastic disorders	0	ukbb	-0.145	0.411	0.261	0.265	0.146	0.482	-0.407	0.0927
Diagnoses - main ICD10: N19 Unspecified renal failure	0	ukbb	-0.508	0.141	0.009	0.983	-0.2	0.598	-0.69	0.145
Diagnoses - main ICD10: N20 Calculus of kidney and ureter	0	ukbb	-0.067	0.697	-0.124	0.616	-0.101	0.651	-0.05	0.819
Diagnoses - main ICD10: N32 Other disorders of bladder	0	ukbb	-0.092	0.719	0.269	0.474	0.103	0.755	-0.291	0.313
Diagnoses - main ICD10: N40 Hyperplasia of prostate	0	ukbb	0.057	0.804	0.07	0.806	0.133	0.608	0.043	0.884
Diagnoses - main ICD10: N81 Female genital prolapse	0	ukbb	-0.098	0.634	-0.032	0.903	0.012	0.961	-0.09	0.734
Diagnoses - main ICD10: N92 Excessive_ frequent and irregular menstruation	0	ukbb	0.088	0.702	0.244	0.379	0.259	0.332	-0.118	0.645
Diagnoses - main ICD10: O75 Other complications of labour and delivery_ not elsewhere classified	0	ukbb	-0.379	0.242	-0.155	0.712	-0.116	0.756	-0.417	0.282
Diagnoses - main ICD10: R04 Haemorrhage from respiratory passages	0	ukbb	-0.154	0.627	-0.027	0.944	-0.122	0.733	-0.348	0.405
Diagnoses - main ICD10: R07 Pain in throat and chest	0	ukbb	-0.097	0.47	0.053	0.774	0.003	0.987	-0.232	0.159
Diagnoses - main ICD10: R10 Abdominal and pelvic pain	0	ukbb	0.052	0.751	0.055	0.793	0.025	0.891	0.031	0.875
Diagnoses - main ICD10: R11 Nausea and vomiting	0	ukbb	-0.354	0.553	-0.287	0.677	-0.375	0.573	-0.157	0.819
Diagnoses - main ICD10: R14 Flatulence and related conditions	0	ukbb	-0.05	0.845	0.142	0.636	0.074	0.79	-0.114	0.72
Diagnoses - main ICD10: R31 Unspecified haematuria	0	ukbb	-0.245	0.432	-0.137	0.734	-0.206	0.575	-0.209	0.567
Diagnoses - main ICD10: R35 Polyuria	0	ukbb	-0.229	0.424	-0.078	0.816	-0.141	0.66	-0.259	0.444
Diagnoses - main ICD10: R55 Syncope and collapse	0	ukbb	0.042	0.854	0.041	0.88	0.101	0.683	0.025	0.939
Diagnoses - main ICD10: R69 Unknown and unspecified causes of morbidity	0	ukbb	-0.449	0.066	-0.646	0.0803	-0.624	0.0534	-0.167	0.536
Diagnoses - main ICD10: S09 Other and unspecified injuries of head	0	ukbb	0.045	0.882	0.546	0.144	0.286	0.37	-0.286	0.455
Diagnoses - main ICD10: S52 Fracture of forearm	0	ukbb	-0.092	0.664	-0.19	0.472	-0.174	0.472	-0.043	0.861
Diagnoses - main ICD10: S66 Injury of muscle and tendon at wrist and hand level	0	ukbb	0.976	0.0155	0.629	0.166	0.747	0.0823	0.925	0.0466
Diagnoses - main ICD10: S76 Injury of muscle and tendon at hip and thigh level	0	ukbb	0.468	0.336	0.811	0.243	0.781	0.234	-0.004	0.994
Diagnoses - main ICD10: T84 Complications of internal orthopaedic prosthetic devices_ implants and grafts	0	ukbb	0.155	0.468	0.005	0.986	0.124	0.632	0.281	0.246
Diagnoses - main ICD10: Z09 Follow-up examination after treatment for conditions other than malignant neoplasms	0	ukbb	-0.736	0.0108	-0.854	0.0514	-0.815	0.0329	-0.444	0.185
Diagnoses - main ICD10: Z47 Other orthopaedic follow-up care	0	ukbb	-0.204	0.391	-0.339	0.33	-0.322	0.29	-0.057	0.838
Diagnoses - main ICD10: Z80 Family history of malignant neoplasm	0	ukbb	-0.338	0.462	-0.18	0.729	-0.111	0.811	-0.326	0.603
Diastolic blood pressure_ automated reading	0	ukbb	0.137	0.0973	0.282	0.024	0.241	0.0233	-0.01	0.912
Difficulty not smoking for 1 day	0	ukbb	0.022	0.923	0.121	0.656	0.064	0.802	-0.028	0.916
Doctor diagnosed asthma	0	ukbb	-0.194	0.172	-0.42	0.0507	-0.371	0.0382	0.053	0.75
Doctor diagnosed hayfever or allergic rhinitis	0	ukbb	-0.02	0.884	0.054	0.751	0.023	0.884	-0.062	0.699
Drive faster than motorway speed limit	0	ukbb	-0.096	0.288	-0.129	0.27	-0.118	0.262	-0.045	0.678
Duration of fitness test	0	ukbb	-0.672	0.125	-0.624	0.257	-0.768	0.15	-0.556	0.291
Duration of heavy DIY	0	ukbb	0.021	0.893	0.096	0.643	0.06	0.751	-0.131	0.466
Duration of light DIY	0	ukbb	0.058	0.68	-0.002	0.992	0.031	0.85	0.08	0.623
Duration of moderate activity	0	ukbb	0.051	0.697	0.03	0.855	0.063	0.683	0.042	0.78
Duration of other exercises	0	ukbb	-0.241	0.194	-0.193	0.367	-0.273	0.171	-0.27	0.23
Duration of strenuous sports	0	ukbb	-0.089	0.763	-0.004	0.99	-0.054	0.875	-0.119	0.723
Duration of vigorous activity	0	ukbb	-0.114	0.373	-0.368	0.0502	-0.332	0.0402	0.094	0.527
Duration of walks	0	ukbb	0.061	0.533	-0.229	0.127	-0.13	0.305	0.275	0.0506
Duration walking for pleasure	0	ukbb	0.085	0.518	0.156	0.339	0.114	0.446	0.019	0.906
Ever depressed for a whole week	0	ukbb	0.014	0.921	-0.11	0.545	-0.074	0.655	0.129	0.453
Ever highly irritable/argumentative for 2 days	0	ukbb	0.191	0.22	0.08	0.663	0.183	0.314	0.206	0.25
Ever manic/hyper for 2 days	0	ukbb	0.023	0.933	0.031	0.924	0.03	0.92	0.002	0.995
Ever smoked	0	ukbb	0.088	0.306	0.018	0.866	0.036	0.723	0.093	0.31
Ever stopped smoking for 6+ months	0	ukbb	-0.02	0.931	0.088	0.77	0.048	0.86	-0.051	0.862
Ever taken oral contraceptive pill	0	ukbb	0.093	0.531	0.01	0.964	0.078	0.669	0.158	0.411
Ever unenthusiastic/disinterested for a whole week	0	ukbb	0.142	0.331	-0.028	0.878	0.008	0.963	0.241	0.179
Ever used hormone-replacement therapy (HRT)	0	ukbb	0.024	0.834	0.285	0.0805	0.204	0.139	-0.221	0.157
Exposure to tobacco smoke at home	0	ukbb	-0.163	0.347	0.171	0.409	0.053	0.783	-0.415	0.0689
Exposure to tobacco smoke outside home	0	ukbb	0.052	0.657	0.12	0.438	0.118	0.393	-0.027	0.84
Eye problems/disorders: Cataract	0	ukbb	-0.215	0.322	-0.201	0.46	-0.217	0.393	-0.126	0.587
Eye problems/disorders: Diabetes related eye disease	0	ukbb	0.221	0.273	0.192	0.47	0.175	0.454	0.131	0.619
Eye problems/disorders: Glaucoma	0	ukbb	-0.363	0.0252	-0.113	0.551	-0.244	0.163	-0.498	0.0438
Eye problems/disorders: Injury or trauma resulting in loss of vision	0	ukbb	-0.052	0.911	-0.289	0.607	-0.179	0.715	0.125	0.835
Falls in the last year	0	ukbb	-0.021	0.855	0.193	0.224	0.132	0.335	-0.122	0.381
Fathers age at death	0	ukbb	-0.098	0.374	-0.257	0.0936	-0.25	0.0782	0.057	0.683
Fed-up feelings	0	ukbb	0.033	0.701	0.064	0.598	0.106	0.327	-0.005	0.963
Fluid intelligence score	0	ukbb	0.051	0.512	-0.029	0.792	-0.005	0.957	0.092	0.375
Former alcohol drinker	0	ukbb	0.528	0.0076	0.422	0.121	0.505	0.0427	0.393	0.117
Fracture resulting from simple fall	0	ukbb	-0.416	0.101	-0.344	0.296	-0.345	0.246	-0.406	0.179
Fractured bone site(s): Ankle	0	ukbb	0.086	0.697	0.337	0.243	0.241	0.331	-0.124	0.656
Fractured bone site(s): Arm	0	ukbb	0.077	0.738	-0.028	0.919	0.079	0.756	0.138	0.61
Fractured bone site(s): Other bones	0	ukbb	0.003	0.986	0.151	0.504	0.12	0.567	-0.06	0.79
Fractured bone site(s): Wrist	0	ukbb	-0.033	0.865	-0.266	0.301	-0.277	0.23	0.252	0.333
Fractured/broken bones in last 5 years	0	ukbb	0.032	0.801	0.066	0.678	0.056	0.69	0.053	0.748
Frequency of depressed mood in last 2 weeks	0	ukbb	0.151	0.157	0.102	0.461	0.155	0.208	0.152	0.261
Frequency of heavy DIY in last 4 weeks	0	ukbb	0.187	0.289	0.161	0.471	0.265	0.197	0.114	0.589
Frequency of light DIY in last 4 weeks	0	ukbb	0.262	0.147	-0.008	0.973	0.126	0.542	0.383	0.0814
Frequency of other exercises in last 4 weeks	0	ukbb	-0.103	0.532	-0.382	0.112	-0.33	0.116	0.121	0.528
Frequency of stair climbing in last 4 weeks	0	ukbb	-0.189	0.0844	-0.267	0.0899	-0.258	0.0569	-0.064	0.613
Frequency of tenseness / restlessness in last 2 weeks	0	ukbb	0.075	0.469	0.114	0.436	0.13	0.318	0.054	0.668
Frequency of tiredness / lethargy in last 2 weeks	0	ukbb	0.112	0.255	0.289	0.064	0.287	0.0364	-0.051	0.679
Frequency of unenthusiasm / disinterest in last 2 weeks	0	ukbb	0.106	0.311	0.153	0.306	0.178	0.182	0.044	0.712
Frequency of walking for pleasure in last 4 weeks	0	ukbb	0.145	0.282	0.009	0.958	0.061	0.684	0.232	0.177
Guilty feelings	0	ukbb	0.062	0.483	0.036	0.776	0.051	0.653	0.074	0.517
Hand grip strength (left)	0	ukbb	0.066	0.417	0.023	0.805	0.073	0.407	0.068	0.455
Handedness (chirality/laterality): Left-handed	0	ukbb	0.224	0.187	0.106	0.631	0.154	0.443	0.196	0.33
Handedness (chirality/laterality): Use both right and left hands equally	0	ukbb	0.043	0.883	0.134	0.743	0.137	0.706	-0.044	0.898
Happiness	0	ukbb	0.026	0.84	0.135	0.446	0.153	0.319	-0.046	0.771
Headaches for 3+ months	0	ukbb	-0.1	0.571	-0.323	0.154	-0.238	0.251	0.034	0.867
Health satisfaction	0	ukbb	0.019	0.873	0.166	0.309	0.143	0.332	-0.091	0.551
Hearing aid user	0	ukbb	0.788	0.0001	1.342	0.0015	1.275	0.0002	0.057	0.797
Hearing difficulty/problems with background noise	0	ukbb	0.461	0.0001	0.605	0.0038	0.663	0.0004	0.214	0.0919
Hearing difficulty/problems: Yes	0	ukbb	0.751	5.75e-07	0.984	0.0012	1.025	6.63e-05	0.338	0.0182
Heel bone mineral density (BMD) T-score_ automated	0	ukbb	0.067	0.295	0.062	0.446	0.06	0.426	0.039	0.632
Hip circumference	0	ukbb	0.197	0.0051	0.19	0.056	0.234	0.0119	0.139	0.105
Impedance of arm (left)	0	ukbb	-0.173	0.0143	-0.25	0.0147	-0.262	0.006	-0.059	0.408
Impedance of leg (left)	0	ukbb	-0.128	0.0484	-0.184	0.035	-0.193	0.015	-0.037	0.598
Impedance of whole body	0	ukbb	-0.155	0.0189	-0.234	0.0158	-0.24	0.0063	-0.045	0.519
Irritability	0	ukbb	0.089	0.287	-0.063	0.562	0.005	0.957	0.178	0.0884
Knee pain for 3+ months	0	ukbb	0.434	0.0551	0.42	0.187	0.448	0.104	0.317	0.258
Leg fat mass (left)	0	ukbb	0.24	0.0018	0.289	0.0169	0.316	0.0034	0.119	0.189
Leg fat percentage (left)	0	ukbb	0.189	0.0158	0.268	0.026	0.275	0.0095	0.059	0.542
Leg fat-free mass (left)	0	ukbb	0.232	0.0008	0.213	0.0289	0.262	0.004	0.176	0.0279
Leg pain on walking	0	ukbb	0.277	0.075	0.238	0.203	0.318	0.0782	0.193	0.25
Leg predicted mass (left)	0	ukbb	0.231	0.0008	0.214	0.028	0.263	0.0038	0.173	0.0297
Length of menstrual cycle	0	ukbb	-0.177	0.345	-0.042	0.866	-0.048	0.826	-0.243	0.295
Light smokers_ at least 100 smokes in lifetime	0	ukbb	0.188	0.125	0.059	0.729	0.147	0.34	0.214	0.166
Loneliness_ isolation	0	ukbb	0.266	0.0331	0.224	0.175	0.27	0.0706	0.191	0.154
Long-standing illness_ disability or infirmity	0	ukbb	0.347	0.0037	0.353	0.0369	0.371	0.0162	0.259	0.0492
Maternal smoking around birth	0	ukbb	0.069	0.447	0.234	0.0815	0.217	0.0685	-0.083	0.423
Maximum heart rate during fitness test	0	ukbb	-0.167	0.366	0.057	0.801	0.038	0.855	-0.29	0.196
Maximum workload during fitness test	0	ukbb	-0.641	0.0086	-0.453	0.121	-0.559	0.0468	-0.54	0.0539
Mean time to correctly identify matches	0	ukbb	0.086	0.321	-0.051	0.634	-0.043	0.647	0.161	0.213
Miserableness	0	ukbb	0.16	0.101	0.133	0.293	0.21	0.0702	0.138	0.253
Mood swings	0	ukbb	0.072	0.402	0.037	0.756	0.103	0.326	0.065	0.561
Morning/evening person (chronotype)	0	ukbb	-0.122	0.104	-0.08	0.421	-0.079	0.378	-0.119	0.212
Most recent bowel cancer screening	0	ukbb	-0.273	0.439	-0.423	0.338	-0.369	0.354	0.038	0.931
Mothers age at death	0	ukbb	-0.057	0.719	0.136	0.472	0.042	0.807	-0.23	0.237
Mouth/teeth dental problems: Bleeding gums	0	ukbb	-0.179	0.137	0.05	0.742	-0.032	0.822	-0.327	0.0386
Mouth/teeth dental problems: Dentures	0	ukbb	0.262	0.0149	0.05	0.66	0.11	0.311	0.263	0.0384
Mouth/teeth dental problems: Loose teeth	0	ukbb	0.099	0.494	-0.009	0.963	0.083	0.657	0.125	0.431
Mouth/teeth dental problems: Mouth ulcers	0	ukbb	0.086	0.477	0.051	0.707	0.058	0.649	0.131	0.373
Mouth/teeth dental problems: Painful gums	0	ukbb	0.18	0.39	0.256	0.351	0.209	0.398	0.065	0.794
Mouth/teeth dental problems: Toothache	0	ukbb	0.47	0.0334	0.479	0.138	0.557	0.0555	0.326	0.227
Nap during day	0	ukbb	0.212	0.0104	0.25	0.0548	0.229	0.0353	0.119	0.198
Neck/shoulder pain for 3+ months	0	ukbb	-0.104	0.658	-0.227	0.484	-0.144	0.62	-0.046	0.87
Nervous feelings	0	ukbb	-0.1	0.227	-0.185	0.119	-0.172	0.105	0.008	0.944
Neuroticism score	0	ukbb	0.078	0.305	0.067	0.532	0.095	0.302	0.063	0.532
Non-cancer illness code_ self-reported: allergy or anaphylactic reaction to drug	0	ukbb	1.323	0.193	1.606	0.239	1.538	0.229	0.519	0.446
Non-cancer illness code_ self-reported: angina	0	ukbb	0.079	0.508	0.078	0.59	0.13	0.334	0.065	0.655
Non-cancer illness code_ self-reported: ankylosing spondylitis	0	ukbb	-0.25	0.613	-0.604	0.418	-0.693	0.336	0.108	0.848
Non-cancer illness code_ self-reported: anxiety/panic attacks	0	ukbb	-0.034	0.874	0.163	0.578	0.11	0.677	-0.126	0.647
Non-cancer illness code_ self-reported: arthritis (nos)	0	ukbb	0.584	0.21	-0.093	0.849	0.289	0.528	0.864	0.196
Non-cancer illness code_ self-reported: asthma	0	ukbb	0.057	0.548	0.024	0.83	0.018	0.859	0.064	0.573
Non-cancer illness code_ self-reported: back problem	0	ukbb	-0.012	0.963	0.459	0.177	0.382	0.214	-0.351	0.302
Non-cancer illness code_ self-reported: bladder problem (not cancer)	0	ukbb	0.083	0.765	0.269	0.459	0.238	0.474	-0.009	0.98
Non-cancer illness code_ self-reported: bone disorder	0	ukbb	-0.152	0.721	0.083	0.872	-0.029	0.95	-0.233	0.65
Non-cancer illness code_ self-reported: cholelithiasis/gall stones	0	ukbb	-0.134	0.513	-0.284	0.28	-0.277	0.263	0.041	0.873
Non-cancer illness code_ self-reported: chronic obstructive airways disease/copd	0	ukbb	-0.104	0.589	0.084	0.721	-0.032	0.882	-0.215	0.403
Non-cancer illness code_ self-reported: crohns disease	0	ukbb	0.04	0.864	-0.119	0.726	-0.138	0.651	0.153	0.631
Non-cancer illness code_ self-reported: deep venous thrombosis (dvt)	0	ukbb	0.03	0.842	0.322	0.147	0.227	0.236	-0.171	0.391
Non-cancer illness code_ self-reported: depression	0	ukbb	0.052	0.715	0.116	0.532	0.102	0.537	-0.006	0.975
Non-cancer illness code_ self-reported: diabetes	0	ukbb	0.188	0.0858	0.195	0.22	0.246	0.0942	0.107	0.372
Non-cancer illness code_ self-reported: diverticular disease/diverticulitis	0	ukbb	-0.016	0.904	-0.226	0.257	-0.173	0.312	0.134	0.445
Non-cancer illness code_ self-reported: eczema/dermatitis	0	ukbb	0.04	0.832	-0.26	0.33	-0.194	0.399	0.232	0.335
Non-cancer illness code_ self-reported: emphysema/chronic bronchitis	0	ukbb	-0.055	0.762	-0.078	0.709	-0.153	0.442	-0.041	0.848
Non-cancer illness code_ self-reported: enlarged prostate	0	ukbb	0.035	0.857	0.26	0.363	0.318	0.219	-0.24	0.341
Non-cancer illness code_ self-reported: gastro-oesophageal reflux (gord) / gastric reflux	0	ukbb	-0.116	0.482	0.02	0.926	0.024	0.908	-0.193	0.316
Non-cancer illness code_ self-reported: glaucoma	0	ukbb	-0.214	0.168	-0.092	0.658	-0.149	0.427	-0.279	0.189
Non-cancer illness code_ self-reported: gout	0	ukbb	-0.089	0.557	-0.012	0.95	-0.062	0.722	-0.117	0.494
Non-cancer illness code_ self-reported: hayfever/allergic rhinitis	0	ukbb	-0.165	0.186	-0.266	0.133	-0.261	0.0916	-0.055	0.706
Non-cancer illness code_ self-reported: heart attack/myocardial infarction	0	ukbb	0.161	0.214	0.213	0.182	0.224	0.131	0.088	0.553
Non-cancer illness code_ self-reported: hiatus hernia	0	ukbb	0.236	0.22	0.445	0.132	0.423	0.0956	-0.019	0.931
Non-cancer illness code_ self-reported: high cholesterol	0	ukbb	0.335	0.004	0.361	0.0321	0.415	0.007	0.152	0.236
Non-cancer illness code_ self-reported: hypertension	0	ukbb	0.247	0.0029	0.285	0.0168	0.274	0.0089	0.136	0.143
Non-cancer illness code_ self-reported: hyperthyroidism/thyrotoxicosis	0	ukbb	0.107	0.526	-0.027	0.907	0.056	0.791	0.234	0.261
Non-cancer illness code_ self-reported: hypertrophic cardiomyopathy (hcm / hocm)	0	ukbb	0.582	0.141	0.518	0.25	0.489	0.216	0.545	0.26
Non-cancer illness code_ self-reported: hypopituitarism	0	ukbb	-0.123	0.796	0.185	0.763	-0.021	0.969	-0.194	0.745
Non-cancer illness code_ self-reported: hypothyroidism/myxoedema	0	ukbb	0.074	0.478	0.086	0.547	0.07	0.607	0.077	0.478
Non-cancer illness code_ self-reported: iron deficiency anaemia	0	ukbb	-0.154	0.487	-0.041	0.886	-0.118	0.641	-0.193	0.547
Non-cancer illness code_ self-reported: joint disorder	0	ukbb	0.434	0.396	0.906	0.202	0.801	0.22	0.013	0.981
Non-cancer illness code_ self-reported: kidney stone/ureter stone/bladder stone	0	ukbb	0.236	0.15	0.409	0.103	0.444	0.0475	-0.005	0.982
Non-cancer illness code_ self-reported: malabsorption/coeliac disease	0	ukbb	-0.068	0.688	0.003	0.986	-0.076	0.688	-0.065	0.727
Non-cancer illness code_ self-reported: mania/bipolar disorder/manic depression	0	ukbb	0.252	0.285	0.173	0.547	0.158	0.543	0.193	0.526
Non-cancer illness code_ self-reported: migraine	0	ukbb	0.123	0.337	-0.18	0.327	-0.087	0.575	0.285	0.0786
Non-cancer illness code_ self-reported: muscle or soft tissue injuries	0	ukbb	-0.285	0.437	-0.176	0.695	-0.253	0.557	-0.167	0.675
Non-cancer illness code_ self-reported: nasal polyps	0	ukbb	-0.33	0.227	0.056	0.873	-0.092	0.767	-0.571	0.0965
Non-cancer illness code_ self-reported: osteoarthritis	0	ukbb	0.155	0.294	0.344	0.0861	0.301	0.0913	-0.037	0.84
Non-cancer illness code_ self-reported: osteoporosis	0	ukbb	0.103	0.497	0.024	0.889	0.032	0.846	0.117	0.523
Non-cancer illness code_ self-reported: pernicious anaemia	0	ukbb	-0.051	0.829	0.011	0.972	-0.052	0.856	-0.065	0.827
Non-cancer illness code_ self-reported: pneumothorax	0	ukbb	0.258	0.324	-0.095	0.787	-0.014	0.966	0.449	0.179
Non-cancer illness code_ self-reported: polio / poliomyelitis	0	ukbb	-0.321	0.293	-0.393	0.331	-0.356	0.313	-0.217	0.566
Non-cancer illness code_ self-reported: psoriasis	0	ukbb	-0.042	0.819	0.128	0.624	0.111	0.64	-0.138	0.505
Non-cancer illness code_ self-reported: pulmonary embolism +/- dvt	0	ukbb	-0.002	0.992	0.201	0.485	0.135	0.615	-0.129	0.606
Non-cancer illness code_ self-reported: retinal detachment	0	ukbb	-0.268	0.359	-0.467	0.241	-0.317	0.325	0.077	0.844
Non-cancer illness code_ self-reported: rheumatoid arthritis	0	ukbb	0.19	0.451	0.366	0.303	0.342	0.279	0.007	0.98
Non-cancer illness code_ self-reported: sleep apnoea	0	ukbb	-0.153	0.582	0.091	0.778	0.027	0.931	-0.326	0.363
Non-cancer illness code_ self-reported: type 2 diabetes	0	ukbb	0.052	0.792	0.057	0.815	0.042	0.847	0.061	0.795
Non-cancer illness code_ self-reported: ulcerative colitis	0	ukbb	0.166	0.449	0.103	0.728	0.154	0.565	0.139	0.601
Non-cancer illness code_ self-reported: uterine fibroids	0	ukbb	0.018	0.917	0.058	0.813	0.054	0.802	0.035	0.882
Non-cancer illness code_ self-reported: vaginal prolapse/uterine prolapse	0	ukbb	-0.213	0.369	-0.119	0.676	-0.135	0.625	-0.342	0.221
Non-cancer illness code_ self-reported: varicose veins	0	ukbb	-0.364	0.14	-0.29	0.376	-0.24	0.399	-0.31	0.275
Non-cancer illness code_ self-reported: vitiligo	0	ukbb	-0.17	0.653	0.251	0.619	-0.065	0.882	-0.466	0.368
No-wear time bias adjusted acceleration standard deviation	0	ukbb	-0.186	0.192	-0.352	0.0909	-0.31	0.0985	0.062	0.669
Number of cigarettes currently smoked daily (current cigarette smokers)	0	ukbb	0.211	0.28	0.386	0.143	0.343	0.158	0.076	0.706
Number of cigarettes previously smoked daily	0	ukbb	0.294	0.0279	0.541	0.0094	0.484	0.0063	0.04	0.8
Number of days/week of moderate physical activity 10+ minutes	0	ukbb	0.094	0.353	-0.083	0.549	-0.008	0.947	0.198	0.107
Number of days/week of vigorous physical activity 10+ minutes	0	ukbb	0.15	0.126	-0.093	0.485	0.012	0.921	0.284	0.0338
Number of days/week walked 10+ minutes	0	ukbb	-0.098	0.314	-0.222	0.15	-0.205	0.118	0.032	0.796
Number of depression episodes	0	ukbb	0.248	0.377	-0.124	0.691	0.019	0.95	0.485	0.167
Number of live births	0	ukbb	-0.067	0.537	0.169	0.291	0.137	0.333	-0.263	0.0429
Number of pregnancy terminations	0	ukbb	-0.022	0.898	-0.452	0.0864	-0.28	0.2	0.291	0.19
Number of self-reported cancers	0	ukbb	-0.072	0.702	0.223	0.429	0.108	0.647	-0.356	0.164
Number of self-reported non-cancer illnesses	0	ukbb	0.273	0.0118	0.347	0.0253	0.335	0.0148	0.122	0.271
Number of treatments/medications taken	0	ukbb	0.204	0.0478	0.313	0.029	0.294	0.0244	0.028	0.79
Number of trend entries	0	ukbb	-0.778	0.0077	-0.74	0.056	-0.789	0.0273	-0.532	0.0736
Number of unsuccessful stop-smoking attempts	0	ukbb	0.144	0.366	0.075	0.728	0.105	0.583	0.168	0.402
Other eye problems	0	ukbb	-0.278	0.134	-0.288	0.224	-0.242	0.236	-0.176	0.421
Other serious medical condition/disability diagnosed by doctor	0	ukbb	0.257	0.0674	0.341	0.0774	0.294	0.0895	0.147	0.343
Overall health rating	0	ukbb	0.162	0.0722	0.25	0.0462	0.253	0.028	0.049	0.625
Pain type(s) experienced in last month: Back pain	0	ukbb	0.016	0.881	0.03	0.798	0.06	0.604	0.021	0.862
Pain type(s) experienced in last month: Facial pain	0	ukbb	0.112	0.593	0.089	0.734	0.15	0.545	0.104	0.676
Pain type(s) experienced in last month: Headache	0	ukbb	0.049	0.599	0.038	0.764	0.053	0.634	0.024	0.841
Pain type(s) experienced in last month: Hip pain	0	ukbb	0.133	0.307	0.141	0.401	0.165	0.291	0.061	0.686
Pain type(s) experienced in last month: Knee pain	0	ukbb	0.159	0.132	0.236	0.115	0.239	0.0791	0.029	0.809
Pain type(s) experienced in last month: Neck or shoulder pain	0	ukbb	0.1	0.301	0.327	0.0402	0.306	0.0269	-0.1	0.39
Pain type(s) experienced in last month: Pain all over the body	0	ukbb	0.339	0.0681	0.151	0.521	0.221	0.3	0.38	0.0964
Pain type(s) experienced in last month: Stomach or abdominal pain	0	ukbb	-0.009	0.947	0.024	0.881	0.089	0.557	-0.015	0.928
Past tobacco smoking	0	ukbb	-0.181	0.029	-0.118	0.276	-0.143	0.155	-0.141	0.113
Peak expiratory flow (PEF)	0	ukbb	0.021	0.794	-0.046	0.649	-0.012	0.895	0.087	0.397
Potassium in urine	0	ukbb	-0.075	0.473	-0.022	0.87	-0.059	0.638	-0.084	0.481
Prospective memory result	0	ukbb	0.035	0.762	-0.107	0.51	-0.059	0.681	0.153	0.327
Pulse rate	0	ukbb	0.277	0.0052	0.365	0.0265	0.379	0.0067	0.135	0.284
Pulse rate_ automated reading	0	ukbb	0.181	0.0164	0.163	0.116	0.17	0.0604	0.152	0.1
Pulse wave Arterial Stiffness index	0	ukbb	-0.058	0.684	0.218	0.287	0.181	0.317	-0.314	0.102
Pulse wave peak to peak time	0	ukbb	0.127	0.37	-0.189	0.352	-0.124	0.488	0.398	0.0429
Pulse wave reflection index	0	ukbb	-0.241	0.0697	-0.01	0.95	-0.085	0.572	-0.377	0.0324
Reason for glasses/contact lenses: For astigmatism	0	ukbb	-0.15	0.346	-0.113	0.624	-0.199	0.334	-0.107	0.608
Reason for glasses/contact lenses: For just reading/near work as you are getting older (called presbyopia)	0	ukbb	0.416	0.178	0.128	0.703	0.337	0.315	0.554	0.172
Reason for glasses/contact lenses: For long-sightedness_ i.e. for distance and near_ but particularly for near tasks like reading (called hypermetropia)	0	ukbb	-0.061	0.715	0.102	0.662	0.021	0.918	-0.164	0.404
Reason for glasses/contact lenses: For short-sightedness_ i.e. only or mainly for distance viewing such as driving_ cinema etc (called myopia)	0	ukbb	-0.225	0.0874	-0.336	0.0714	-0.341	0.0387	-0.057	0.703
Reason for reducing amount of alcohol drunk: Health precaution	0	ukbb	0.219	0.0802	0.143	0.424	0.112	0.475	0.144	0.36
Relative age of first facial hair	0	ukbb	-0.129	0.218	-0.114	0.356	-0.125	0.29	-0.106	0.364
Relative age voice broke	0	ukbb	-0.259	0.0316	-0.189	0.225	-0.231	0.111	-0.28	0.0485
Reproducibility of spirometry measurement using ERS/ATS criteria	0	ukbb	0.267	0.138	0.339	0.166	0.36	0.103	0.141	0.522
Risk taking	0	ukbb	0.116	0.249	0.108	0.425	0.103	0.39	0.058	0.601
Seen a psychiatrist for nerves_ anxiety_ tension or depression	0	ukbb	0.167	0.166	0.322	0.048	0.292	0.0478	-0.019	0.893
Sensitivity / hurt feelings	0	ukbb	0.031	0.724	-0.023	0.839	0.02	0.843	0.059	0.596
Shortness of breath walking on level ground	0	ukbb	0.299	0.0557	0.641	0.0174	0.566	0.0098	-0.06	0.755
Sitting height	0	ukbb	0.118	0.0874	0.061	0.505	0.1	0.251	0.137	0.101
Sleep duration	0	ukbb	-0.028	0.737	0.013	0.906	-0.007	0.946	-0.063	0.549
Sleeplessness / insomnia	0	ukbb	-0.073	0.374	0.041	0.711	0.037	0.707	-0.14	0.214
Snoring	0	ukbb	0.061	0.492	-0.205	0.111	-0.127	0.248	0.27	0.0422
Sodium in urine	0	ukbb	0.095	0.247	0.095	0.425	0.089	0.407	0.08	0.402
Standing height	0	ukbb	0.108	0.0752	0.001	0.987	0.056	0.447	0.167	0.0349
Started insulin within one year diagnosis of diabetes	0	ukbb	0.106	0.553	-0.027	0.904	-0.048	0.811	0.144	0.558
Suffer from nerves	0	ukbb	-0.013	0.9	-0.01	0.935	0.011	0.923	0.035	0.804
Systolic blood pressure_ automated reading	0	ukbb	0.073	0.302	0.128	0.224	0.113	0.221	0.009	0.923
Taking other prescription medications	0	ukbb	0.227	0.0533	0.227	0.107	0.253	0.066	0.132	0.28
Target heart rate achieved	0	ukbb	0.049	0.828	0.495	0.139	0.486	0.106	-0.31	0.29
Tense / highly strung	0	ukbb	0.205	0.031	0.08	0.511	0.125	0.265	0.225	0.0579
Tinnitus: Yes_ but not now_ but have in the past	0	ukbb	-0.647	0.0038	-0.175	0.479	-0.258	0.234	-0.768	0.0201
Tinnitus: Yes_ now most or all of the time	0	ukbb	0.526	0.0034	0.736	0.0083	0.743	0.0025	0.179	0.393
Tinnitus: Yes_ now some of the time	0	ukbb	0.25	0.527	0.265	0.597	0.397	0.393	0.11	0.822
Tobacco smoking: Ex-smoker	0	ukbb	0.069	0.571	0.139	0.407	0.121	0.417	-0.069	0.622
Trunk fat mass	0	ukbb	0.231	0.002	0.233	0.0372	0.274	0.0065	0.149	0.107
Trunk fat percentage	0	ukbb	0.196	0.0104	0.195	0.0726	0.229	0.0199	0.126	0.199
Trunk fat-free mass	0	ukbb	0.2	0.0032	0.199	0.0311	0.241	0.0066	0.143	0.0564
Trunk predicted mass	0	ukbb	0.196	0.0038	0.197	0.0323	0.238	0.0071	0.138	0.0637
Usual walking pace	0	ukbb	-0.187	0.0195	-0.45	0.0074	-0.4	0.0027	0.081	0.413
Vascular/heart problems diagnosed by doctor: Angina	0	ukbb	0.073	0.542	0.043	0.771	0.097	0.475	0.084	0.57
Vascular/heart problems diagnosed by doctor: Heart attack	0	ukbb	0.153	0.24	0.183	0.255	0.211	0.16	0.099	0.505
Vascular/heart problems diagnosed by doctor: High blood pressure	0	ukbb	0.223	0.0064	0.246	0.0318	0.244	0.018	0.137	0.138
Vascular/heart problems diagnosed by doctor: None of the above	0	ukbb	-0.254	0.0032	-0.256	0.0261	-0.268	0.0111	-0.17	0.081
Vitamin and mineral supplements: Multivitamins +/- minerals	0	ukbb	-0.016	0.894	-0.118	0.469	-0.075	0.604	0.008	0.956
Vitamin and mineral supplements: Vitamin A	0	ukbb	-0.55	0.044	-0.178	0.61	-0.341	0.261	-0.837	0.0271
Vitamin and mineral supplements: Vitamin B	0	ukbb	-0.418	0.0427	-0.423	0.116	-0.452	0.0592	-0.38	0.141
Vitamin and mineral supplements: Vitamin C	0	ukbb	-0.497	0.0041	-0.195	0.359	-0.295	0.137	-0.595	0.0102
Vitamin and mineral supplements: Vitamin D	0	ukbb	-0.223	0.385	-0.301	0.348	-0.26	0.38	-0.281	0.349
Vitamin and mineral supplements: Vitamin E	0	ukbb	-0.245	0.241	0.132	0.662	0.069	0.79	-0.52	0.0605
Waist circumference	0	ukbb	0.263	0.0009	0.276	0.0171	0.319	0.0025	0.167	0.0763
Wears glasses or contact lenses	0	ukbb	-0.114	0.393	-0.031	0.856	-0.059	0.713	-0.161	0.324
Whole body fat mass	0	ukbb	0.23	0.0022	0.253	0.0255	0.289	0.0046	0.133	0.147
Whole body fat-free mass	0	ukbb	0.224	0.0011	0.218	0.0235	0.265	0.0038	0.163	0.0328
Whole body water mass	0	ukbb	0.224	0.0011	0.221	0.0224	0.266	0.0036	0.161	0.0344
Worrier / anxious feelings	0	ukbb	0.013	0.862	-0.003	0.975	0.004	0.967	0.027	0.787
Worry too long after embarrassment	0	ukbb	0.003	0.972	0.029	0.818	0.031	0.769	0.013	0.903
