# Supplementary material for: Genome-wide association meta-analysis identifies five novel loci for age-related hearing impairment
Source: Sci Rep. 2019 Oct 23;9:15192. doi: 10.1038/s41598-019-51630-x (PMC6811684; doi:10.1038/s41598-019-51630-x)
Supplement: Supplementary file 3 — Supplementary Table S5 [file 41598_2019_51630_MOESM3_ESM.xlsx]

## Sheet: Genotyping
Study	Sample size	Array Type	Genotyping center	Genotype calling	Exclusion on SNPs used for imputation	Exclusion on a per sample bias	Imputation	Imputation backbone (NBCI build)	Data handling and statistical tests
AGES	3104	Illumina 370CNV BeadChip array	Laboratory of Neurogenetics, NIA,NIH,Bethesda,MD	BeadChip array	None	rate < 97%, HWE deviation < 1 x 10-6, mishap (PLINK haplotype-based test for non-random missing genotype data[2]) p < 1 x 10-9, and mismatched positions between Illumina, dbSNP and/or HapMap	MACH version 1.0.16	1000G P1v3 (build 37)	ProbABEL
Antwerp	1161	Illumina CNV370 quad chip and Illumina HumanOmniExpress BeadChip	Translational Genomics Research institute (TGen), Phoenix, AZ, USA	Illumina BeadStudio	call rate <95%, HWE<1E-6, MAF<0.01	impute info metric<0.5	impute2	1000G P1 interim build 37	PLINK
CHS	327	Illumina 370CNV BeadChip system in 2007	Clinical Research Center’s Phenotyping/Genotyping Laboratory at Cedars-Sinai	Illumina BeadStudio	call rate < 97%, HWE P < 10-5, > 2 duplicate errors or Mendelian inconsistencies (for reference CEPH trios), heterozygote frequency = 0, SNP not found in HapMap.	call rate<=95% or if their genotype was discordant with known sex or prior genotyping	MACH/minimac	1000G P1v3 (build 37)	PLINK, Mach
FHS	1978	Affymetrix GeneChip Human Mapping 500K Array & 50K supplemental Array	Affymetrix	Affymetrix BRLMM	Call rate <97%, MAF <1%,HWE < 10-6 ,mishap p<1e-9, Mendelian errors>100, SNPs not in Hapmap or strandedness issues merging with Hapmap	Call rate <97%, excess autosomal heterozygosity > ± 5SD, excessive Mendelian errors	MACH version 1.0.15	1000G P1v3 (build 37)	R, linear mixed effect models, robust variance option to account for relatedness
G-EAR	1339	INGI-FVG, VBI: Illumina 370K, Illumina Infinium OmniExpress700K; INGI-CARL:Illumina 370K, SR:Illumina Infinium OmniExpress 700K	University of Trieste	Illumina BeadStudio	MAF<0.01, Call rate<0.97, HWE exact test p<1e-08	Call rate<0.97, sex mismatch	Impute 2 (Filter info score <0.4)	1000G P1v3 (build 37)	GenABEL
HABC	1174	Illumina Human1M-Duo	Center for Inherited Disease Research (NIH)	Illumina BeadStudio	call rate < 97%, HWE p<10-6, MAF <1%	sample failure, genotypic sex mismatch, and first-degree relative in samples set	Minimac2	1000G P1v3 (build 37)	R
HCHS/SOL	6909	Customized HumanOmni2.5-8 v1.1 with ~150,000 additional SNPs		Illumina GenomeStudio	Call rate <98%, HWE pval<E-5, > 2 duplicate errors or > 3 Mendelian inconsistencies	Call rate <99%, MAF<1%, or HWE pval<E-6	Impute 2	1000G P1v3 (build 37)	GENESIS, linear mixed effect models
JHS	735	Affymetrix Genome-WideHuman SNP array 6.0 platform	The Broad Institute	Birdseed v1.33	Call rate <90%, MAF<1%, or HWE pval<E-6	Call rate <95%	minimac3	1000G phase 3 v5 reference (build 37)	We used SAS and R to prepare the non-genetic (phenotype and covariate) data. EMMAX tests were performed using EPACTS 3.2.6.
RS-II & III	3092	Version 3 Illumina Infinium II HumanHap550 SNP chip array	Human Genomics facility HuGeF (www.glimdna.org), Erasmus MC	Illumina BeadStudio	Call rate <90%, no MAF/HWE filter	Call rate <97.5%, sex mismatch, excess autosomal heterozygosity > 0.336, outliers identified by the IBS clustering analysis	MACH/minimac	1000G P1v3 (build 37)	PLINK, Mach2DAT
TwinsUK	819	Combination of Illumina arrays; HumanHap300, HumanHap610Q, 1M-Duo and 1.2MDuo 1M	Wellcome Sanger Institute	Illumina BeadStudio	HRC/1KG Imputation Preparation and Checking Tool” (version 4.2.5) (developed by Will Rayner) was used to check input data for accuracy relative to expected HRC or 1000G inputs prior to imputation.	Call rate <98%, heterozygosity across all SNPs ≥2 s.d. from the sample mean, evidence of non-European ancestry as assessed by PCA comparison with HapMap3 populations, observed pairwise IBD probabilities suggestive of sample identity errors	Michigan Imputation Server (Minimac)	1000G Phase3 v5 (GRCh37)	GEMMA
